# Supplementary material for: Molecular Mechanism of Tocotrienol-Mediated Anticancer Properties: A Systematic Review of the Involvement of Endoplasmic Reticulum Stress and Unfolded Protein Response
Source: Nutrients. 2023 Apr 12;15(8):1854. doi: 10.3390/nu15081854 (PMC10145773; doi:10.3390/nu15081854)
Supplement: Supplementary file 1 [file nutrients-15-01854-s001.zip]

Archive with 4 entries (3 files):
- nutrients-2330385-supplementary/
- nutrients-2330385-supplementary/Supplemetary Table S1.pdf
- nutrients-2330385-supplementary/Supplemetary Table S2.pdf
- nutrients-2330385-supplementary/Supplemetary Table S3.pdf
